# Supplementary material for: Crystal structure of CmABCB1 multi-drug exporter in lipidic mesophase revealed by LCP-SFX
Source: IUCrJ. 2021 Dec 23;9(Pt 1):134–45. doi: 10.1107/S2052252521011611 (PMC8733880; doi:10.1107/S2052252521011611)
Supplement: Supplementary file 1 [file m-09-00134-sup1.xlsx]

## Sheet: Sheet1
Supplementary Table S1. Thickening agents.
No.	Product name	Manufacturer	Product numer	CAS number	Solubility in water
					10%	20%	30%	40%
1	Aluminium Stearate, Mono	FUJIFILM Wako Pure Chemical Corporation	017-08615	7047-84-9	insoluble	insoluble	insoluble	insoluble
2	Amylopectin Hydrate	TOKYO CHEMICAL INDUSTRY CO., LTD.	A0456	9037-22-3	insoluble	insoluble	insoluble	insoluble
3	Carboxymethyl Cellulose Sodium (n=approx. 1,050)	TOKYO CHEMICAL INDUSTRY CO., LTD.	C0603	9004-32-4	soluble	insoluble	insoluble	insoluble
4	Carboxymethyl Cellulose Sodium (n=approx. 500)	TOKYO CHEMICAL INDUSTRY CO., LTD.	C0045	9004-32-4	soluble	insoluble	insoluble	insoluble
5	Gelatin, from Bovine Bone	FUJIFILM Wako Pure Chemical Corporation	074-02761	9000-70-8	soluble	soluble	soluble	soluble
6	Guar Gum	FUJIFILM Wako Pure Chemical Corporation	079-04612	9000-30-0	insoluble	insoluble	insoluble	insoluble
7	Hydroxyethyl-cellulose	Sigma-Aldrich	09368-100G	9004-62-0	soluble	soluble	soluble	soluble
8	Hydroxypropyl cellulose 1,000–5,000cP	FUJIFILM Wako Pure Chemical Corporation	085-08912	9004-64-4	soluble	insoluble	insoluble	insoluble
9	Hydroxypropyl cellulose 150–400cP	FUJIFILM Wako Pure Chemical Corporation	084-03862	9004-64-3	soluble	insoluble	insoluble	insoluble
10	Hydroxypropyl cellulose 6.0–10.0	FUJIFILM Wako Pure Chemical Corporation	082-07942	9004-64-2	soluble	insoluble	insoluble	insoluble
11	Hydroxypropyl methylcellulose Powder	Alfa Aesar	44779	9004-65-3	soluble	soluble	soluble	soluble
12	Locust Bean Gum	FUJIFILM Wako Pure Chemical Corporation	120-04732	9000-40-2	soluble	soluble	soluble	soluble
13	Methyl Cellulose 400	FUJIFILM Wako Pure Chemical Corporation	138-05052	9004-67-5	soluble	insoluble	insoluble	insoluble
14	Methyl Cellulose 4,000	FUJIFILM Wako Pure Chemical Corporation	132-02152	9004-67-5	soluble	insoluble	insoluble	insoluble
15	Methyl Cellulose 50	FUJIFILM Wako Pure Chemical Corporation	131-05042	9004-67-5	soluble	soluble	soluble	insoluble
16	Poly(vinyl alcohol) 1000, Completely Hydrolyzed	FUJIFILM Wako Pure Chemical Corporation	162-16325	9002-89-5	soluble	soluble	soluble	soluble
17	Polyacrylic Acid 1,000,000	FUJIFILM Wako Pure Chemical Corporation	162-18601	9003-01-4	soluble	soluble	soluble	soluble
18	Polyacrylic Acid 25,000	FUJIFILM Wako Pure Chemical Corporation	162-18581	9003-01-4	soluble	soluble	soluble	soluble
19	Sodium Alginate 500-600	FUJIFILM Wako Pure Chemical Corporation	199-09961	9005-38-3	soluble	insoluble	insoluble	insoluble
20	Sodium Alginate 80-120	FUJIFILM Wako Pure Chemical Corporation	194-13321	9005-38-3	soluble	insoluble	insoluble	insoluble
21	Starch, Soluble	FUJIFILM Wako Pure Chemical Corporation	191-03985	9005-84-9	soluble	soluble	soluble	insoluble
22	Xanthan Gum	TOKYO CHEMICAL INDUSTRY CO., LTD.	X0048	11138-66-2	insoluble	insoluble	insoluble	insoluble
23	κ-Carrageenan	FUJIFILM Wako Pure Chemical Corporation	033-09292	11114-20-8	insoluble	insoluble	insoluble	insoluble
